# Supplementary material for: Prescription Patterns of Mycophenolate Mofetil in a Group of Patients from Colombia
Source: Healthcare (Basel). 2024 Nov 7;12(22):2224. doi: 10.3390/healthcare12222224 (PMC11593479; doi:10.3390/healthcare12222224)
Supplement: Supplementary file 1 [file healthcare-12-02224-s001.zip]

Archive with 1 entries (1 files):
- healthcare-3161455-supplementary.pdf
